# Supplementary material for: Data for proteomic analysis of murine cardiomyocytic HL-1 cells treated with siRNA against tissue factor
Source: Data Brief. 2015 Feb 25;3:117–9. doi: 10.1016/j.dib.2015.02.005 (PMC4510070; doi:10.1016/j.dib.2015.02.005)
Supplement: Supplementary file 1 — Supplementary Data [file mmc1.xlsx]

## Sheet: Foglio1
Supplementary Table 1. List of all the identified proteins in control and TF-silenced cells from three independent experiments performed in triplicate.
Accession code	Entry name	Description	MW (Da)	pI	PLGS Score	# Peptides	Coverage (%)	Precursor RMS Mass Error (ppm)	Products RMS Mass Error (ppm)
O08749	DLDH_MOUSE	Dihydrolipoyl dehydrogenase, mitochondrial precursor	54238	7.8142	436.534	9.77778	29.3167	7.6011	15.3484
O35114	SCRB2_MOUSE	Lysosome membrane protein 2	54009	4.808	162.281	5.17647	17.807	7.18915	17.35
O35737	HNRH1_MOUSE	Heterogeneous nuclear ribonucleoprotein H (hnRNP H)	49168	5.8513	353.779	9.27778	26.3301	4.84266	16.5151
O55143	AT2A2_MOUSE	Sarcoplasmic/endoplasmic reticulum calcium ATPase 2	114783	5.0524	1563.56	31.7778	40.8365	5.30364	15.7845
O70133	DHX9_MOUSE	ATP-dependent RNA helicase A	149379	6.3752	489.515	17.6111	18.1079	6.14779	16.8715
O70456	1433S_MOUSE	14-3-3 protein sigma (Stratifin)	27695	4.5547	166.021	3.83333	15.961	3.92527	15.2767
O88569	ROA2_MOUSE	Heterogeneous nuclear ribonucleoproteins A2/B1 (hnRNP A2 / hnRNP B1)	37379	9.1939	705.613	13.8889	47.0098	6.42508	17.4585
O88990	ACTN3_MOUSE	Alpha-actinin-3	102977	5.1519	431.489	11.5556	19.5802	7.36346	17.2763
P00405	COX2_MOUSE	Cytochrome c oxidase subunit 2	25959	4.4103	204.89	3.27778	22.7117	5.80726	14.0707
P05202	AATM_MOUSE	Aspartate aminotransferase, mitochondrial precursor	47381	9.2574	765.2	14.0556	41.2145	5.89936	15.1946
P05213	TBA2_MOUSE	Tubulin alpha-2 chain	50119	4.7622	337.246	6.33333	23.5526	4.62426	14.1942
P07901	HS90A_MOUSE	Heat shock protein HSP 90-alpha	84734	4.7357	381.428	7.94444	14.8098	5.42311	16.5239
P08003	PDIA4_MOUSE	Protein disulfide-isomerase A4 precursor	71928	4.9514	306.578	10.1765	23.5202	5.92228	17.9088
P08113	ENPL_MOUSE	Endoplasmin precursor (Heat shock protein 90 kDa beta member 1)	92418	4.5467	1113.71	26.5556	37.074	5.43314	15.8488
P08249	MDHM_MOUSE	Malate dehydrogenase, mitochondrial precursor	35573	8.6442	1527.02	15.8889	55.8679	5.56814	15.6112
P09055	ITB1_MOUSE	Integrin beta-1 precursor )	88173	5.5748	253.716	9	16.2977	6.34979	16.8839
P09405	NUCL_MOUSE	Nucleolin	76676	4.4841	398.491	13.5	20.3677	5.41826	17.3633
P09671	SODM_MOUSE	Superoxide dismutase [Mn], mitochondrial precursor	24587	8.8173	252.01	4.22222	29.1792	5.02781	17.0751
P0C0S6	H2AZ_MOUSE	Histone H2A.Z (H2A/z)	13544	11.0354	209.673	2.63636	29.1193	5.78995	15.9301
P10126	EF1A1_MOUSE	Elongation factor 1-alpha 1	50082	9.3417	390.431	9.27778	29.6056	6.73156	15.2475
P10852	4F2_MOUSE	4F2 cell-surface antigen heavy chain	58300	5.5236	274.341	10.3333	27.3236	5.2197	16.8909
P10853	H2B1F_MOUSE	Histone H2B type 1-F/J/L (H2B 291A)	13927	10.739	699.253	5.125	36.0119	2.69272	15.9797
P10854	H2B1M_MOUSE	Histone H2B type 1-M (H2B 291B)	13927	10.739	720.037	5.33333	37.3016	3.2871	15.9016
P11370	ENV2_MOUSE	Retrovirus-related Env polyprotein from Fv-4 locus	74405	7.662	289.136	5.16667	12.2566	6.81461	15.8234
P11499	HS90B_MOUSE	Heat shock protein HSP 90-beta (HSP 84)	83273	4.775	504.271	16.0556	29.6194	5.44208	16.7194
P12787	COX5A_MOUSE	Cytochrome c oxidase subunit 5A, mitochondrial precursor	16020	6.0826	112.402	2.70588	24.4625	5.80568	17.5638
P14211	CALR_MOUSE	Calreticulin precursor	47964	4.1385	633.293	13.3333	45.9535	6.87565	16.2025
P14869	RLA0_MOUSE	60S acidic ribosomal protein P0	34194	5.8467	293.262	9.11111	41.3425	5.1356	15.2075
P15331	PERI_MOUSE	Peripherin	54234	5.2489	453.243	13.2778	33.0526	4.81429	16.9992
P15864	H12_MOUSE	Histone H1.2 (H1 VAR.1) (H1c)	21253	11.4895	244.632	4.125	21.2559	6.10506	17.3289
P16627	HS70L_MOUSE	Heat shock 70 kDa protein 1L	70593	5.8303	582.654	8.33333	19.5008	5.78388	16.5201
P16858	G3P_MOUSE	Glyceraldehyde-3-phosphate dehydrogenase	35787	8.3507	229.533	5.94118	30.1713	6.34146	17.066
P17156	HSP72_MOUSE	Heat shock-related 70 kDa protein 2	69697	5.4247	697.017	10.9412	24.2635	6.40433	16.2619
P17225	PTBP1_MOUSE	Polypyrimidine tract-binding protein 1	56443	8.4879	218.897	8.44444	33.5653	6.71587	17.2086
P17742	PPIA_MOUSE	Peptidyl-prolyl cis-trans isomerase A	17959	8.003	187.018	6.29412	51.9727	5.0102	16.527
P17879	HS70B_MOUSE	Heat shock 70 kDa protein 1B (HSP70.1)	70133	5.3778	384.44	5.69231	16.4869	4.84685	16.5197
P18242	CATD_MOUSE	Cathepsin D precursor	44925	6.7729	212.223	6.61111	28.0081	7.26728	16.6599
P19324	SERPH_MOUSE	Serpin H1 precursor	46560	9.2064	981.049	13.6111	44.4178	7.04271	15.6474
P19783	COX41_MOUSE	Cytochrome c oxidase subunit 4 isoform 1, mitochondrial precursor	19517	9.5889	254.426	6.66667	42.0776	5.69982	16.4927
P20029	GRP78_MOUSE	78 kDa glucose-regulated protein precursor	72377	4.8748	1798.56	23.6667	44.631	5.22485	15.9039
P20108	PRDX3_MOUSE	Thioredoxin-dependent peroxide reductase, mitochondrial precursor	28109	7.3705	203.952	6.16667	38.2836	7.08381	17.2932
P20152	VIME_MOUSE	Vimentin	53655	4.8629	1529.91	26.7778	61.3376	4.61984	16.2217
P22752	H2A1_MOUSE	Histone H2A type 1	14126	11.4712	571.75	2.66667	26.1539	4.90356	15.5344
P27661	H2AX_MOUSE	Histone H2A.x (H2a/x)	15133	11.1559	525.439	2.75	27.1853	5.40351	15.699
P27773	PDIA3_MOUSE	Protein disulfide-isomerase A3 precursor	56585	5.931	1115.65	19.1667	44.0035	4.42904	15.0552
P29758	OAT_MOUSE	Ornithine aminotransferase, mitochondrial precursor	48323	6.1789	652.111	14.7222	52.4044	5.85062	16.0733
P31001	DESM_MOUSE	Desmin	53465	5.0295	511.535	16.6111	44.7998	5.45638	16.6502
P35486	ODPA_MOUSE	Pyruvate dehydrogenase E1 component alpha subunit, somatic form, mitochondrial precursor	43203	8.1374	350.273	10.0556	31.5385	5.65045	16.4423
P35564	CALX_MOUSE	Calnexin precursor	67235	4.2949	314.088	12	26.8836	6.35689	16.8634
P38647	GRP75_MOUSE	Stress-70 protein, mitochondrial precursor	73482	5.8222	969.064	21.8333	44.8699	4.80111	15.2608
P43274	H14_MOUSE	Histone H1.4 (H1 VAR.2) (H1e)	21964	11.5858	205.451	3.35714	16.1448	4.48792	16.9215
P43277	H13_MOUSE	Histone H1.3 (H1 VAR.4) (H1d)	22086	11.5186	257.821	4.22222	19.6581	5.60831	16.4746
P45952	ACADM_MOUSE	Medium-chain specific acyl-CoA dehydrogenase, mitochondrial precursor	46451	8.4049	385.866	11.9444	37.0414	5.68308	16.1641
P47738	ALDH2_MOUSE	Aldehyde dehydrogenase, mitochondrial precursor	56501	7.4945	292.106	10.6471	33.2087	6.13469	17.1956
P47955	RLA1_MOUSE	60S acidic ribosomal protein P1	11467	4.0217	208.119	2.11765	54.4376	6.99929	13.6313
P48962	ADT1_MOUSE	ADP/ATP translocase 1	32883	10.0181	960.808	14.4444	52.6846	4.54816	15.5978
P51150	RAB7_MOUSE	Ras-related protein Rab-7	23474	6.574	341.443	9.72222	55.5555	3.88661	15.6282
P51174	ACADL_MOUSE	Long-chain specific acyl-CoA dehydrogenase, mitochondrial precursor	47877	8.3454	705.395	15.3333	41.8605	5.60534	15.5221
P51881	ADT2_MOUSE	ADP/ATP translocase 2	32910	10.0303	1066.2	13.3889	48.5645	4.22656	15.4095
P54071	IDHP_MOUSE	Isocitrate dehydrogenase [NADP], mitochondrial precursor	58734	8.267	1027.08	21.3333	44.964	5.79249	15.7905
P55258	RAB8A_MOUSE	Ras-related protein Rab-8A	23653	9.4319	161.794	5	29.2128	5.29386	16.9488
P56480	ATPB_MOUSE	ATP synthase subunit beta, mitochondrial precursor	56265	5.0259	2075.28	24.8333	70.3004	5.93661	15.1035
P57780	ACTN4_MOUSE	Alpha-actinin-4	104911	5.0936	905.842	23.2222	36.5558	6.53669	16.9786
P58771	TPM1_MOUSE	Tropomyosin-1 alpha chain	32660	4.489	256.561	7.94444	27.5235	4.70815	17.1278
P60710	ACTB_MOUSE	Actin, cytoplasmic 1	41709	5.142	1729.4	16	58.2667	6.01028	15.7947
P61027	RAB10_MOUSE	Ras-related protein Rab-10	22526	8.5735	229.502	4.72222	29.1111	4.14281	16.7932
P61028	RAB8B_MOUSE	Ras-related protein Rab-8B	23588	9.4318	150.464	4.5	26.7311	5.59878	17.1877
P61979	HNRPK_MOUSE	Heterogeneous nuclear ribonucleoprotein K	50944	5.2203	414.532	12.6667	41.2407	6.18149	16.4191
P61982	1433G_MOUSE	14-3-3 protein gamma	28284	4.606	183.025	4.8125	22.8745	5.28749	16.2932
P62082	RS7_MOUSE	40S ribosomal protein S7	22113	10.5809	183.061	3.94444	34.4502	6.97798	15.7675
P62259	1433E_MOUSE	14-3-3 protein epsilon (14-3-3E)	29155	4.4355	254.002	6.22222	32.7887	4.51704	16.1745
P62631	EF1A2_MOUSE	Elongation factor 1-alpha 2	50422	9.347	261.358	5.26667	16.1267	5.85435	15.9005
P62737	ACTA_MOUSE	Actin, aortic smooth muscle	41981	5.077	1640	14.3846	52.1526	5.68783	15.578
P62806	H4_MOUSE	Histone H4	11360	11.7665	639.184	6.5	54.261	4.84593	16.1136
P62821	RAB1A_MOUSE	Ras-related protein Rab-1A	22663	5.8482	204.328	4.44444	30.3252	3.88403	17.0258
P62897	CYC_MOUSE	Cytochrome c, somatic	11598	10.0038	286.895	4.94444	52.4339	4.81496	15.8901
P62900	RL31_MOUSE	60S ribosomal protein L31	14453	10.9684	148.987	1.94444	18.5778	3.81052	14.4186
P62991	UBIQ_MOUSE	Ubiquitin	8559	7.6652	451.041	4.55556	60.307	4.71482	15.5415
P63017	HSP7C_MOUSE	Heat shock cognate 71 kDa protein	70827	5.1998	1330.26	21.9444	48.6584	5.16329	15.7464
P63038	CH60_MOUSE	60 kDa heat shock protein, mitochondrial precursor	60917	5.8044	2569.79	26.6111	64.8633	6.13178	15.8527
P63101	1433Z_MOUSE	14-3-3 protein zeta/delta	27753	4.5273	284.746	7.22222	36.4626	4.91174	15.5668
P63260	ACTG_MOUSE	Actin, cytoplasmic 2	41765	5.1594	1716.84	16.1111	59.3333	5.91414	15.9181
P63268	ACTH_MOUSE	Actin, gamma-enteric smooth muscle	41849	5.1594	1552.37	14.5556	52.9403	5.86189	15.5812
P68033	ACTC_MOUSE	Actin, alpha cardiac muscle 1	41991	5.0709	1659.76	14.1875	52.1054	5.61968	15.4584
P68134	ACTS_MOUSE	Actin, alpha skeletal muscle	42023	5.0709	1428.86	14.3125	56.1008	6.12095	16.0976
P68254	1433T_MOUSE	14-3-3 protein theta	27760	4.4934	199.847	4.82353	23.8415	4.3792	16.4336
P68369	TBA1_MOUSE	Tubulin alpha-1 chain	50103	4.7622	316.141	5.08333	17.9786	4.05092	14.972
P68372	TBB2C_MOUSE	Tubulin beta-2C chain	49799	4.602	304.032	6.92308	25.2031	7.5205	16.32
P68373	TBA6_MOUSE	Tubulin alpha-6 chain	49877	4.7856	327.898	6.33333	22.9399	3.52177	15.2697
P68433	H31_MOUSE	Histone H3.1	15394	11.5404	143.809	2.375	16.2684	8.78174	17.6085
P68510	1433F_MOUSE	14-3-3 protein eta	28194	4.6102	201.526	4.05882	20.2774	4.99622	15.8857
P84228	H32_MOUSE	Histone H3.2	15378	11.6797	177.976	2.58824	27.5087	6.48844	17.7671
P84244	H33_MOUSE	Histone H3.3	15318	11.6797	204.267	2.53846	31.3349	5.61894	15.6705
P97807	FUMH_MOUSE	Fumarate hydratase, mitochondrial precursor	54336	9.3787	659.898	14.0556	47.1291	5.69084	15.685
P99024	TBB5_MOUSE	Tubulin beta-5 chain	49638	4.5903	346.8	7.61111	28.541	5.57732	15.3007
P99027	RLA2_MOUSE	60S acidic ribosomal protein P2	11643	4.1781	196.767	3.94444	63.8647	4.83192	15.3837
P99029	PRDX5_MOUSE	Peroxiredoxin-5, mitochondrial precursor	21883	9.1263	252.507	5.44444	40.7143	5.07396	16.3197
O08756	HCD2_MOUSE	3-hydroxyacyl-CoA dehydrogenase type-2	27401	8.7817	135.545	4.85714	32.9502	5.94831	17.0667
O08795	GLU2B_MOUSE	Glucosidase 2 subunit beta precursor	58755	4.2101	215.06	6.18182	15.8611	5.32689	17.0653
O08807	PRDX4_MOUSE	Peroxiredoxin-4	31033	6.7595	175.282	7.3125	41.3777	7.62546	18.4534
O35658	C1QBP_MOUSE	Complement component 1 Q subcomponent-binding protein, mitochondrial precursor	30993	4.6306	108.72	3.57143	11.7677	6.55901	14.9513
O35887	CALU_MOUSE	Calumenin precursor	37040	4.3004	197.935	6.33333	34.0741	7.67383	18.2991
O54734	OST48_MOUSE	Dolichyl-diphosphooligosaccharide--protein glycosyltransferase 48 kDa subunit precursor	48983	5.4181	129.962	5.14286	15.6139	5.39219	18.1143
O54962	BAF_MOUSE	Barrier-to-autointegration factor	10096	5.7083	74.9935	1.875	36.2359	8.12215	13.5524
O88844	IDHC_MOUSE	Isocitrate dehydrogenase [NADP] cytoplasmic	46630	6.507	150.759	5	18.8406	7.15101	17.2631
P03930	ATP8_MOUSE	ATP synthase protein 8	7761	10.3504	61.5121	2	22.8145	1.78596	16.1616
P05064	ALDOA_MOUSE	Fructose-bisphosphate aldolase A	39331	8.0667	229.326	5.28571	28.2182	6.1931	16.592
P05214	TBA3_MOUSE	Tubulin alpha-3/alpha-7 chain	49927	4.7966	204.975	8.1	28.9556	7.08524	18.2874
P06151	LDHA_MOUSE	L-lactate dehydrogenase A chain	36475	7.669	179.628	6.25	29.1416	5.99143	16.714
P06745	G6PI_MOUSE	Glucose-6-phosphate isomerase	62728	7.8885	179.561	7.28571	21.7358	5.614	16.5972
P09103	PDIA1_MOUSE	Protein disulfide-isomerase precursor	57107	4.6018	313.31	11.9375	32.9322	5.87579	17.3989
P09411	PGK1_MOUSE	Phosphoglycerate kinase 1	44507	7.5851	219.36	9.5	35.3317	6.88457	16.8839
P09541	MYL4_MOUSE	Myosin light polypeptide 4	21145	4.773	142.214	3.85714	27.9053	4.56643	17.5094
P12970	RL7A_MOUSE	60S ribosomal protein L7a	29957	11.0067	143.862	4.07143	18.7701	4.89174	16.1875
P14094	AT1B1_MOUSE	Sodium/potassium-transporting ATPase subunit beta-1	35171	8.781	149.357	6.4375	25.8224	5.28368	17.6596
P14115	RL27A_MOUSE	60S ribosomal protein L27a (L29)	16578	11.5345	79.6401	1.875	17.0608	5.66894	17.3168
P14131	RS16_MOUSE	40S ribosomal protein S16	16435	10.5683	139.558	2.46667	17.7169	3.50601	17.3819
P14148	RL7_MOUSE	60S ribosomal protein L7	31399	11.3157	158.581	4.66667	18.2716	3.90439	15.5643
P14206	RSSA_MOUSE	40S ribosomal protein SA	32698	4.5458	246.784	6.28571	28.7893	5.9507	17.0663
P14733	LMNB1_MOUSE	Lamin-B1	66744	4.9213	409.088	13.1	31.5816	6.20013	17.7444
P14824	ANXA6_MOUSE	Annexin A6	75838	5.1764	357.592	12.3333	25.1981	6.18245	17.7082
P15532	NDKA_MOUSE	Nucleoside diphosphate kinase A	17196	7.2561	120.622	3.9	36.5132	6.64701	15.2464
P16381	PL10_MOUSE	Putative ATP-dependent RNA helicase Pl10	73095	6.7733	267.661	5.66667	13.7374	5.18157	16.5325
P17047	LAMP2_MOUSE	Lysosome-associated membrane glycoprotein 2 precursor	45618	7.1351	126.304	3.75	15.3614	6.21314	17.4175
P17182	ENOA_MOUSE	Alpha-enolase	47111	6.3752	213.651	8.63636	34.9812	6.16461	17.3522
P17183	ENOG_MOUSE	Gamma-enolase	47267	4.7996	151.478	8.57143	28.9006	7.13179	17.2597
P17710	HXK1_MOUSE	Hexokinase-1	108232	6.4307	420.157	12.6667	18.6944	5.90876	17.6165
P17751	TPIS_MOUSE	Triosephosphate isomerase	26695	7.0833	137.576	6.5	36.0442	6.30332	16.8321
P18572	BASI_MOUSE	Basigin precursor	42418	5.4619	258.223	6.76471	21.367	6.14826	16.1356
P21550	ENOB_MOUSE	Beta-enolase	46995	6.8058	145.048	6.625	20.6509	7.30805	16.3823
P24369	PPIB_MOUSE	Peptidyl-prolyl cis-trans isomerase B precursor	22699	9.9294	152.928	5.5	30.6731	4.80191	18.2659
P25444	RS2_MOUSE	40S ribosomal protein S2	31211	10.6461	220.879	5.5	23.3301	5.7685	17.1734
P26443	DHE3_MOUSE	Glutamate dehydrogenase 1, mitochondrial precursor	61298	7.9801	218.716	9.14286	26.5233	6.81481	17.5824
P30999	CTND1_MOUSE	Catenin delta-1	101668	6.49	246.906	6.6	13.1943	5.36652	16.7388
P32020	NLTP_MOUSE	Nonspecific lipid-transfer protein	59087	7.186	187.205	6.2	17.7331	6.11788	15.8801
P35276	RAB3D_MOUSE	Ras-related protein Rab-3D	24400	4.5663	123.471	3.5	22.6027	7.88392	17.9532
P35700	PRDX1_MOUSE	Peroxiredoxin-1	22162	8.2344	123.32	5.09091	35.6327	7.47649	18.081
P35762	CD81_MOUSE	CD81 antigen	25811	5.4371	68.2663	2	17.3729	6.89341	17.3464
P35980	RL18_MOUSE	60S ribosomal protein L18	21631	12.1897	126.453	3.46154	19.0262	4.74854	15.4042
P41216	ACSL1_MOUSE	Long-chain-fatty-acid--CoA ligase 1	77873	6.7994	263.058	9.8	19.7425	7.42872	17.9486
P42125	D3D2_MOUSE	3,2-trans-enoyl-CoA isomerase, mitochondrial precursor	32057	8.8711	196.305	6.06667	27.7047	5.08709	15.6786
P43275	H11_MOUSE	Histone H1.1 (H1 VAR.3) (H1a)	21771	11.4197	103.647	2	13.615	6.27747	17.8953
P45878	FKBP2_MOUSE	FK506-binding protein 2 precursor	15334	9.2851	73.241	1.83333	17.1428	3.15733	15.2629
P47911	RL6_MOUSE	60S ribosomal protein L6	33488	11.1277	145.074	5.72727	22.328	5.06607	16.9418
P47962	RL5_MOUSE	60S ribosomal protein L5	34378	10.0688	117.027	4.25	19.6689	5.58207	18.223
P47963	RL13_MOUSE	60S ribosomal protein L13 (A52)	24290	11.9526	176.842	5.63636	23.5243	4.78544	16.3842
P49312	ROA1_MOUSE	Heterogeneous nuclear ribonucleoprotein A1	34175	9.5198	191.825	7.57143	34.5536	6.81943	17.4061
P51863	VA0D_MOUSE	Vacuolar ATP synthase subunit d	40275	4.7043	117.241	6.11111	29.5979	5.3879	17.0705
P53986	MOT1_MOUSE	Monocarboxylate transporter 1	53232	7.3667	151.54	4	13.3874	4.30872	14.582
P53994	RAB2A_MOUSE	Ras-related protein Rab-2A	23532	6.08	159.805	6.38462	42.7068	5.93801	16.6695
P56135	ATPK_MOUSE	ATP synthase f chain, mitochondrial	10337	10.2305	106.268	2	27.1307	1.31889	16.2235
P56371	RAB4A_MOUSE	Ras-related protein Rab-4A	23922	5.7224	145.131	3.33333	19.8748	7.00468	17.0689
P56391	CX6B1_MOUSE	Cytochrome c oxidase subunit VIb isoform 1	10064	8.9652	94.5288	4.36364	51.0571	6.51366	17.5645
P56394	COX17_MOUSE	Cytochrome c oxidase copper chaperone	6779	7.6555	82.3343	1.85714	38.322	5.14973	15.4737
P57759	ERP29_MOUSE	Endoplasmic reticulum protein ERp29 precursor	28805	5.8002	110.212	3.71429	20.2835	4.79614	15.6726
P58252	EF2_MOUSE	Elongation factor 2 (EF-2)	95252	6.3926	378.117	14.25	23.8636	6.86348	18.3122
P58774	TPM2_MOUSE	Tropomyosin beta chain	32816	4.4575	222.657	5.29412	21.9345	4.15813	16.4308
P59279	RAB2B_MOUSE	Ras-related protein Rab-2B	24183	6.2324	140.212	4.27273	31.6919	5.65218	16.4689
P60335	PCBP1_MOUSE	Poly(rC)-binding protein 1	37473	6.7136	156.859	6.25	34.7261	5.23478	18.4289
P60843	IF4A1_MOUSE	Eukaryotic initiation factor 4A-I	46124	5.1535	218.412	5.85714	22.3082	5.22963	17.6911
P61205	ARF3_MOUSE	ADP-ribosylation factor 3	20587	7.3883	144.779	3.16667	26.9797	4.76453	14.5546
P61358	RL27_MOUSE	60S ribosomal protein L27	15787	10.9766	97.8972	3.3	31.25	5.25739	15.8204
P61750	ARF4_MOUSE	ADP-ribosylation factor 4	20383	7.0342	132.817	2.5	30	6.36498	16.7612
P62075	TIM13_MOUSE	Mitochondrial import inner membrane translocase subunit Tim13	10450	8.2819	81.1433	1.88889	27.7193	4.82887	14.619
P62242	RS8_MOUSE	40S ribosomal protein S8	24190	10.715	165.888	4.23077	27.145	4.80992	15.2266
P62264	RS14_MOUSE	40S ribosomal protein S14	16262	10.5258	116.154	4.125	32.3675	6.5092	17.3923
P62267	RS23_MOUSE	40S ribosomal protein S23	15797	10.9585	91.5389	2.83333	28.4382	6.22507	17.7191
P62270	RS18_MOUSE	40S ribosomal protein S18	17707	11.4135	133.54	4.18182	26.0766	2.73913	15.9699
P62301	RS13_MOUSE	40S ribosomal protein S13	17211	10.9398	130.698	4.44444	30.5372	7.16254	16.7585
P62305	RUXE_MOUSE	Small nuclear ribonucleoprotein E	10796	9.7804	80.8775	1.5	20.5435	4.07199	14.7173
P62309	RUXG_MOUSE	Small nuclear ribonucleoprotein G	8490	9.5634	60.7484	1	15.7895	2.72602	14.4058
P62315	SMD1_MOUSE	Small nuclear ribonucleoprotein Sm D1	13273	11.9713	74.2181	2.57143	38.1753	6.24857	14.9626
P62317	SMD2_MOUSE	Small nuclear ribonucleoprotein Sm D2	13518	10.3878	121.274	3.66667	37.5706	5.98458	16.4776
P62320	SMD3_MOUSE	Small nuclear ribonucleoprotein Sm D3	13907	10.7325	112.288	3.5	37.3512	5.86047	15.8713
P62702	RS4X_MOUSE	40S ribosomal protein S4, X isoform	29579	10.5861	158.993	6.4	26.6667	4.91568	15.788
P62827	RAN_MOUSE	GTP-binding nuclear protein Ran	24407	7.312	140.849	4.28571	26.3228	5.4776	16.4803
P62830	RL23_MOUSE	60S ribosomal protein L23	14856	10.9395	89.0773	3.83333	39.7619	6.20308	16.1446
P62835	RAP1A_MOUSE	Ras-related protein Rap-1A precursor	20973	6.5314	133.468	2	23.7578	4.1602	16.3403
P62852	RS25_MOUSE	40S ribosomal protein S25	13733	10.5751	95.9576	1.71429	12.8	2.33591	14.6596
P62874	GBB1_MOUSE	Guanine nucleotide-binding protein G(I)/G(S)/G(T) subunit beta 1	37353	5.5351	157.562	4.75	20.6372	5.63481	17.2322
P62880	GBB2_MOUSE	Guanine nucleotide-binding protein G(I)/G(S)/G(T) subunit beta 2	37307	5.5355	163.437	4.66667	18.5539	3.54573	17.1309
P62889	RL30_MOUSE	60S ribosomal protein L30	12775	9.9531	122.529	4.1875	46.5217	6.49644	15.8146
P62908	RS3_MOUSE	40S ribosomal protein S3	26657	10.0402	244.921	9.0625	43.3127	4.35422	16.4776
P62918	RL8_MOUSE	60S ribosomal protein L8	28007	11.4521	109.985	3.875	24.0272	5.73803	15.7221
P62962	PROF1_MOUSE	Profilin-1 (Profilin I)	14947	8.4754	101.208	3.83333	39.5833	5.22085	15.2602
P63011	RAB3A_MOUSE	Ras-related protein Rab-3A	24954	4.6613	135.367	3.66667	21.3636	5.83982	17.6582
P63323	RS12_MOUSE	40S ribosomal protein S12	14515	7.0181	110.332	3.5	34.3434	5.29207	16.6261
P67778	PHB_MOUSE	Prohibitin	29801	5.4293	165.582	6.6	35.2941	6.00567	16.0157
P67984	RL22_MOUSE	60S ribosomal protein L22	14749	9.6063	78.991	2.69231	35.0361	4.92326	14.2398
P68040	GBLP_MOUSE	Guanine nucleotide-binding protein subunit beta 2-like 1	35054	7.5645	243.727	8.54545	45.8274	6.98487	16.2185
P68368	TBA4_MOUSE	Tubulin alpha-4 chain	49892	4.7512	136.392	5	19.7098	5.65254	16.1029
P70168	IMB1_MOUSE	Importin beta-1 subunit	97090	4.4865	235.801	6.88889	16.9457	6.84111	16.8145
P70333	HNRH2_MOUSE	Heterogeneous nuclear ribonucleoprotein H' (hnRNP H')	49248	5.8511	296.232	7.6875	24.3319	5.52388	16.193
P70372	ELAV1_MOUSE	ELAV-like protein 1	36046	9.4689	245.541	7.625	31.4801	6.74724	15.5608
P70404	IDH3G_MOUSE	Isocitrate dehydrogenase [NAD] subunit gamma, mitochondrial precursor	42758	9.2505	170.208	8.86667	37.5233	7.62607	18.1582
P70696	H2B1A_MOUSE	Histone H2B type 1-A	14227	10.708	234.508	3.75	28.7894	7.88408	16.0186
P84078	ARF1_MOUSE	ADP-ribosylation factor 1	20683	6.3746	125.461	2	17.1271	3.3057	14.3945
P84104	SFRS3_MOUSE	Splicing factor, arginine/serine-rich 3 (Pre-mRNA-splicing factor SRP20)	19317	12.0414	118.649	4.38462	27.955	5.15132	15.4992
P97351	RS3A_MOUSE	40S ribosomal protein S3a	29865	10.1759	240.274	7.41667	34.154	6.54154	15.8143
P97370	AT1B3_MOUSE	Sodium/potassium-transporting ATPase subunit beta-3	31755	8.6298	101.964	3.85714	20.5036	6.85887	18.7578
P97450	ATP5J_MOUSE	ATP synthase coupling factor 6, mitochondrial precursor	12488	9.7811	131.373	3.42857	37.3677	3.78439	14.5758
P99028	UCRH_MOUSE	Ubiquinol-cytochrome c reductase complex 11 kDa protein, mitochondrial precursor	10427	4.6166	111.924	2	24.7191	8.81053	13.9511
Q00PI9	HNRL2_MOUSE	Heterogeneous nuclear ribonucleoprotein U-like protein 2	84947	4.6311	200.678	5.66667	12.0209	7.45507	16.1389
Q01768	NDKB_MOUSE	Nucleoside diphosphate kinase B	17351	7.366	121.544	4.45455	39.3541	6.82646	16.5768
Q01853	TERA_MOUSE	Transitional endoplasmic reticulum ATPase	89251	4.9547	426.736	14.3529	30.4335	6.3052	17.3057
Q02566	MYH6_MOUSE	Myosin-6 (Myosin heavy chain 6)	223425	5.4318	890.464	25.3333	18.3236	5.75767	16.538
Q03265	ATPA_MOUSE	ATP synthase subunit alpha, mitochondrial precursor	59715	9.5021	1905.04	25.3889	54.2495	5.14892	15.7215
Q05920	PYC_MOUSE	Pyruvate carboxylase, mitochondrial precursor	129602	6.2448	341.879	11.8571	17.4751	7.62966	17.4888
Q06185	ATP5I_MOUSE	ATP synthase e chain, mitochondrial	8230	9.7399	100.051	3.33333	46.3224	6.57096	15.772
Q07133	H1T_MOUSE	Histone H1t	21527	12.1339	150.399	2.92308	18.3802	4.24257	17.3753
Q07417	ACADS_MOUSE	Short-chain specific acyl-CoA dehydrogenase, mitochondrial precursor	44918	9.0282	309.012	9.94444	36.5561	5.76308	17.2663
Q3THW5	H2AV_MOUSE	Histone H2AV (H2A.F/Z)	13500	11.0354	191.641	2	15.2344	8.40665	15.1326
Q501J6	DDX17_MOUSE	Probable ATP-dependent RNA helicase DDX17	72354	8.6358	360.407	8.11111	15.8803	5.32709	16.1671
Q60597	ODO1_MOUSE	2-oxoglutarate dehydrogenase E1 component, mitochondrial precursor	116043	6.5167	708.408	23.0556	32.5919	7.05719	16.4555
Q60668	HNRPD_MOUSE	Heterogeneous nuclear ribonucleoprotein D0 (hnRNP D0)	38330	7.8979	217.815	5.93333	20.5821	5.44753	16.8616
Q60749	SAM68_MOUSE	KH domain-containing, RNA-binding, signal transduction-associated protein 1	48340	8.9412	135.093	5.375	17.579	6.80629	15.5686
Q60930	VDAC2_MOUSE	Voltage-dependent anion-selective channel protein 2	31712	7.372	379.782	9.55556	45.9322	6.10677	16.3066
Q60931	VDAC3_MOUSE	Voltage-dependent anion-selective channel protein 3	30733	9.0004	290.583	7.33333	39.6937	5.96266	15.8712
Q60932	VDAC1_MOUSE	Voltage-dependent anion-selective channel protein 1	32331	8.6711	400.835	9.72222	52.4212	6.26163	16.2287
Q60961	LAP4A_MOUSE	Lysosomal-associated transmembrane protein 4A	26839	6.1009	118.954	2.64706	17.4451	7.12111	13.2067
Q61029	LAP2B_MOUSE	Lamina-associated polypeptide 2 isoforms beta/delta/epsilon/gamma	50264	9.7747	244.55	7.6	28.0973	6.7844	17.2045
Q61207	SAP_MOUSE	Sulfated glycoprotein 1 precursor	61381	4.8935	374.71	6.33333	16.547	5.30941	16.8116
Q61595	KTN1_MOUSE	Kinectin	152497	5.5448	683.394	17.4444	21.9962	6.88764	17.4927
Q61656	DDX5_MOUSE	Probable ATP-dependent RNA helicase DDX5	69276	9.0992	413.288	10.8889	20.5574	5.43126	16.445
Q61696	HS70A_MOUSE	Heat shock 70 kDa protein 1A	70036	5.3778	402.695	7.9375	20.6903	5.88066	16.3788
Q61879	MYH10_MOUSE	Myosin-10	228853	5.2696	767.269	31.75	25.0822	6.58379	17.3984
Q61937	NPM_MOUSE	Nucleophosmin	32539	4.4242	326.291	6.22222	34.1324	7.41192	16.0147
Q61990	PCBP2_MOUSE	Poly(rC)-binding protein 2	38197	6.3463	138.36	4.27273	19.9397	4.84927	16.5791
Q62095	DDX3Y_MOUSE	ATP-dependent RNA helicase DDX3Y	73382	7.2902	254.667	6.27273	15.5844	6.55544	16.0278
Q62167	DDX3X_MOUSE	ATP-dependent RNA helicase DDX3X	73056	6.7718	254.688	6.75	16.289	6.16112	16.5708
Q62425	NDUA4_MOUSE	NADH dehydrogenase [ubiquinone] 1 alpha subcomplex subunit 4	9320	9.8992	208.401	2.55556	32.5204	3.08432	16.5278
Q64012	RALY_MOUSE	RNA-binding protein Raly	33137	9.1474	142.13	6.27273	23.6014	5.75972	17.3713
Q64310	SURF4_MOUSE	Surfeit locus protein 4	30360	7.8243	131.919	2.54545	15.7486	4.47485	14.8769
Q64433	CH10_MOUSE	10 kDa heat shock protein, mitochondrial	10955	9.1183	360.456	5.5	50.4902	4.48191	16.0059
Q64436	ATP4A_MOUSE	Potassium-transporting ATPase alpha chain 1	113942	5.5137	281.888	7.77778	13.94	6.76182	16.5206
Q64475	H2B1B_MOUSE	Histone H2B type 1-B	13943	10.739	723.368	5.25	36.3095	4.20432	15.806
Q64478	H2B1H_MOUSE	Histone H2B type 1-H	13911	10.739	644.342	4.66667	32.2751	3.07217	15.9835
Q64516	GLPK_MOUSE	Glycerol kinase	57421	5.3359	230.915	7.33333	25.5513	5.97169	19.0181
Q64518	AT2A3_MOUSE	Sarcoplasmic/endoplasmic reticulum calcium ATPase 3	113535	5.506	498.61	12.4444	17.8388	6.43308	16.3098
Q64522	H2A2B_MOUSE	Histone H2A type 2-B	14004	11.311	563.145	2.33333	26.4103	4.0687	15.722
Q64523	H2A2C_MOUSE	Histone H2A type 2-C	13979	11.3333	646.556	3	27.1318	4.105	15.0152
Q64524	H2B2E_MOUSE	Histone H2B type 2-E	13984	10.739	519.828	3.3	29.5238	2.95445	16.1255
Q64525	H2B2B_MOUSE	Histone H2B type 2-B	13911	10.739	720.772	5.5	38.0952	5.09028	16.3848
Q68FD5	CLH_MOUSE	Clathrin heavy chain	191433	5.3524	732.814	23.1667	22.2587	6.82937	18.2017
Q6GSS7	H2A2A_MOUSE	Histone H2A type 2-A	14095	10.9	528	3	25.1318	4.105	15.0152
Q6PHN9	RAB35_MOUSE	Ras-related protein Rab-35	23010	8.3928	142.514	3.25	24.5025	4.81374	16.2161
Q6PIC6	AT1A3_MOUSE	Sodium/potassium-transporting ATPase alpha-3 chain	111620	5.0881	514.211	11.8889	19.0414	5.31659	16.0826
Q6PIE5	AT1A2_MOUSE	Sodium/potassium-transporting ATPase alpha-2 chain precursor	112145	5.2291	572.372	12.9444	19.902	5.4862	16.3152
Q6ZWN5	RS9_MOUSE	40S ribosomal protein S9	22577	11.0869	147.775	4.25	18.3849	3.31313	15.0982
Q6ZWY9	H2B1C_MOUSE	Histone H2B type 1-C/E/G	13897	10.739	784.409	6	41.2698	4.36015	16.0384
Q7TMK9	HNRPQ_MOUSE	Heterogeneous nuclear ribonucleoprotein Q	69589	8.7852	240.325	8.07143	20.4311	6.72298	18.2999
Q7TMM9	TBB2A_MOUSE	Tubulin beta-2A chain	49874	4.5903	314.508	5.78571	22.4238	5.94336	15.0647
Q7TPR4	ACTN1_MOUSE	Alpha-actinin-1	103003	5.0682	857.513	20.6111	32.9845	6.04844	16.2416
Q7TPV4	MBB1A_MOUSE	Myb-binding protein 1A	151941	9.2595	424.298	16.0909	20.2449	6.9043	18.2969
Q8BFR5	EFTU_MOUSE	Elongation factor Tu, mitochondrial precursor	49477	7.3228	354.632	10.8333	35.5949	6.13421	16.1091
Q8BFU2	H2A3_MOUSE	Histone H2A type 3	14121	11.05	528	3	25.1318	4.105	15.0152
Q8BG05	ROA3_MOUSE	Heterogeneous nuclear ribonucleoprotein A3	39627	9.2212	237.108	8.44444	31.4131	7.06282	17.3563
Q8BH59	CMC1_MOUSE	Calcium-binding mitochondrial carrier protein Aralar1	74522	8.2906	251.147	10	26.1237	6.2602	17.0984
Q8BH95	ECHM_MOUSE	Enoyl-CoA hydratase, mitochondrial precursor	31454	8.5822	211.571	6.05882	28.0325	5.65087	17.155
Q8BH97	RCN3_MOUSE	Reticulocalbin-3 precursor	37978	4.5504	133.747	3.5	17.0732	6.49423	16.0331
Q8BHC1	RB39B_MOUSE	Ras-related protein Rab-39B	24620	7.8463	137.302	4.125	26.6432	8.50034	17.8622
Q8BHN3	GANAB_MOUSE	Neutral alpha-glucosidase AB precursor	106843	5.6136	278.152	12	17.8893	6.43138	16.6776
Q8BIG7	CMTD1_MOUSE	Catechol-O-methyltransferase domain-containing protein 1	28942	8.4152	107.545	4.4	28.9695	6.28338	15.1947
Q8BL97	SFRS7_MOUSE	Splicing factor, arginine/serine-rich 7	30798	12.2915	99.9699	4.57143	16.2119	6.2096	16.6672
Q8BLF1	ADCL1_MOUSE	Arylacetamide deacetylase-like 1	45710	6.6107	248.077	7.16667	30.0381	7.18354	15.1962
Q8BMK4	CKAP4_MOUSE	Cytoskeleton-associated protein 4	63653	5.3238	300.556	9.83333	23.7681	6.98245	18.7612
Q8BSL7	ARF2_MOUSE	ADP-ribosylation factor 2	20732	6.1741	137.416	4.33333	32.7809	4.63817	14.175
Q8BWT1	THIM_MOUSE	3-ketoacyl-CoA thiolase, mitochondrial	41831	8.0742	520.358	13.1667	56.9269	6.72313	14.9182
Q8CAQ8	IMMT_MOUSE	Mitochondrial inner membrane protein	83848	6.1571	307.491	12.1111	21.5471	7.39106	17.6081
Q8CG50	RAB43_MOUSE	Ras-related protein Rab-43	23248	5.4597	139.792	4.14286	27.9592	6.84903	15.9956
Q8CGC7	SYEP_MOUSE	Bifunctional aminoacyl-tRNA synthetase	169828	7.3806	504.03	17.8571	19.1988	6.94387	18.3464
Q8CGP0	H2B3B_MOUSE	Histone H2B type 3-B	13899	10.739	506.319	3.57143	31.2925	4.06916	15.9209
Q8CGP1	H2B1K_MOUSE	Histone H2B type 1-K	13911	10.739	733.921	5.8	38.0952	3.70052	16.102
Q8CGP2	H2B1P_MOUSE	Histone H2B type 1-P	13983	10.739	731.025	5.4	37.4603	3.62138	16.0604
Q8CGP5	H2A1F_MOUSE	Histone H2A type 1-F	14152	11.4712	487.303	2.33333	28.4616	3.88723	14.6017
Q8CGP6	H2A1H_MOUSE	Histone H2A type 1-H	13941	11.4536	584.48	3	26.5625	4.28083	16.0492
Q8CGP7	H2A1K_MOUSE	Histone H2A type 1-K	14140	11.4712	529.103	4	48.4615	6.2659	15.261
Q8K0D5	EFG1_MOUSE	Elongation factor G 1, mitochondrial precursor	83496	6.4746	310.079	12.1176	26.0985	6.50288	16.4588
Q8K2B3	DHSA_MOUSE	Succinate dehydrogenase [ubiquinone] flavoprotein subunit, mitochondrial precursor	72539	7.0333	367.847	14.3333	35.3748	6.40951	16.8568
Q8K310	MATR3_MOUSE	Matrin-3	94571	5.8174	264.349	11.4615	19.7763	7.87401	17.447
Q8K386	RAB15_MOUSE	Ras-related protein Rab-15	24303	5.369	145.016	3.69231	29.4267	6.10532	17.1501
Q8QZT1	THIL_MOUSE	Acetyl-CoA acetyltransferase, mitochondrial precursor	44787	8.6526	358.396	9	36.8449	5.26091	16.0737
Q8R081	HNRPL_MOUSE	Heterogeneous nuclear ribonucleoprotein L	60085	6.6791	260.653	10.3529	29.3694	7.63833	17.5
Q8R2G4	NAR3_MOUSE	Ecto-ADP-ribosyltransferase 3 precursor	48270	9.2155	140.517	3.33333	20.0198	5.81884	15.401
Q8R429	AT2A1_MOUSE	Sarcoplasmic/endoplasmic reticulum calcium ATPase 1	109355	4.9424	704.235	11.3333	17.4212	5.22957	15.4722
Q8VDN2	AT1A1_MOUSE	Sodium/potassium-transporting ATPase alpha-1 chain precursor	112909	5.1374	959.705	25.3333	30.2216	4.40698	14.9202
Q8VDW0	DDX39_MOUSE	ATP-dependent RNA helicase DDX39	49036	5.3282	239.368	6.47059	24.3422	5.98369	15.7248
Q8VEM8	MPCP_MOUSE	Phosphate carrier protein, mitochondrial precursor (PTP)	39606	9.4938	212.228	8.33333	32.1662	5.87287	16.9762
Q8VIJ6	SFPQ_MOUSE	Splicing factor, proline- and glutamine-rich	75394	9.7711	245.073	8.91667	18.1569	5.89853	15.8554
Q91V41	RAB14_MOUSE	Ras-related protein Rab-14	23881	5.7979	154.448	4.6	31.2093	5.92523	17.1952
Q91VD9	NDUS1_MOUSE	NADH-ubiquinone oxidoreductase 75 kDa subunit, mitochondrial precursor	79697	5.3705	245.72	9.92308	24.389	6.93412	17.4776
Q91VR2	ATPG_MOUSE	ATP synthase gamma chain, mitochondrial precursor	32865	9.3563	167.262	6.375	23.9513	5.42001	16.0208
Q91W90	TXND5_MOUSE	Thioredoxin domain-containing protein 5 precursor	46385	5.4093	115.143	6.2	18.2254	5.13222	16.2758
Q91WD5	NDUS2_MOUSE	NADH dehydrogenase [ubiquinone] iron-sulfur protein 2, mitochondrial precursor	52591	6.5411	190.91	7.375	24.541	6.4185	17.661
Q91YQ5	RIB1_MOUSE	Dolichyl-diphosphooligosaccharide--protein glycosyltransferase 67 kDa subunit precursor	68485	6.0004	251.808	8.35294	19.9594	6.36588	17.5107
Q91YT0	NDUV1_MOUSE	NADH dehydrogenase [ubiquinone] flavoprotein 1, mitochondrial precursor	50801	8.1533	166.925	6.57143	24.5382	6.40274	17.1637
Q91Z83	MYH7_MOUSE	Myosin-7	222739	5.4534	862.635	21.8571	17.5563	5.8067	16.337
Q91ZR1	RAB4B_MOUSE	Ras-related protein Rab-4B	23613	5.7045	117.539	3.66667	21.9092	7.0249	19.9492
Q921F2	TADBP_MOUSE	TAR DNA-binding protein 43	44519	6.2595	247.035	6.5	24.8256	4.97749	16.4353
Q921H8	THIKA_MOUSE	3-ketoacyl-CoA thiolase A, peroxisomal precursor	43925	8.4694	133.649	5.2	19.1981	5.28396	17.1078
Q921M3	SF3B3_MOUSE	Splicing factor 3B subunit 3	135464	4.9585	261.373	12	15.7765	8.02713	19.29
Q922F4	TBB6_MOUSE	Tubulin beta-6 chain	50058	4.5903	246.393	4.54545	16.2904	6.10875	15.8545
Q922Q8	LRC59_MOUSE	Leucine-rich repeat-containing protein 59	34855	9.9728	129.061	3.58333	16.5852	6.49187	15.8408
Q922R8	PDIA6_MOUSE	Protein disulfide-isomerase A6 precursor	48070	4.8069	416.985	10.1111	31.4899	6.01446	15.4932
Q923S9	RAB30_MOUSE	Ras-related protein Rab-30	23043	4.7109	109.475	3	27.0936	4.99687	16.8575
Q99020	ROAA_MOUSE	Heterogeneous nuclear ribonucleoprotein A/B	30812	8.1394	403.077	7.16667	29.1033	4.97095	15.9345
Q99JI6	RAP1B_MOUSE	Ras-related protein Rap-1b precursor	20811	5.4648	131.515	2.16667	30.9783	4.54547	17.2346
Q99JY0	ECHB_MOUSE	Trifunctional enzyme subunit beta, mitochondrial precursor	51353	9.7295	351.499	10.7778	31.3684	5.45371	16.5621
Q99K48	NONO_MOUSE	Non-POU domain-containing octamer-binding protein	54506	9.3691	202.867	5.5	16.9133	5.58868	17.5208
Q99KF1	TMED9_MOUSE	Transmembrane emp24 domain-containing protein 9 precursor	24993	6.7701	133.682	4	36.3819	6.88213	16.234
Q99KI0	ACON_MOUSE	Aconitate hydratase, mitochondrial precursor	85410	7.825	1716.53	30.8333	51.3818	5.92289	16.0472
Q99KV1	DNJBB_MOUSE	DnaJ homolog subfamily B member 11 precursor	40529	5.8813	111.871	4.55556	22.1602	6.381	18.059
Q99LC5	ETFA_MOUSE	Electron transfer flavoprotein subunit alpha, mitochondrial precursor	35017	8.4853	469.628	13.1111	53.7037	4.82205	15.4884
Q99LP6	GRPE1_MOUSE	GrpE protein homolog 1, mitochondrial precursor	24291	8.5649	147.897	3.66667	22.2734	4.46323	16.784
Q9CQ62	DECR_MOUSE	2,4-dienoyl-CoA reductase, mitochondrial precursor	36190	9.2884	183.238	6.76923	27.302	6.03609	15.9051
Q9CQA3	DHSB_MOUSE	Succinate dehydrogenase [ubiquinone] iron-sulfur protein, mitochondrial precursor	31792	8.7041	147.486	4.46154	18.6852	5.17528	15.6997
Q9CQQ7	AT5F1_MOUSE	ATP synthase B chain, mitochondrial precursor	28930	9.3893	147.926	4	20.9896	4.75229	15.6045
Q9CQR4	THEM2_MOUSE	Thioesterase superfamily member 2	15172	9.3091	143.002	3.64706	30.6302	5.14511	15.2161
Q9CQV8	1433B_MOUSE	14-3-3 protein beta/alpha	28068	4.5745	204.028	5.29412	27.7857	5.25534	17.0989
Q9CQX2	CYB5B_MOUSE	Cytochrome b5 type B precursor	16307	4.5987	106.138	3.875	44.3493	7.75631	16.9181
Q9CR57	RL14_MOUSE	60S ribosomal protein L14	23549	11.48	115.915	5.21429	23.5352	5.44834	15.1274
Q9CR68	UCRI_MOUSE	Ubiquinol-cytochrome c reductase iron-sulfur subunit, mitochondrial precursor	29349	8.9039	112.87	3.54545	26.1778	6.56834	15.3203
Q9CWF2	TBB2B_MOUSE	Tubulin beta-2B chain	49920	4.5903	288.576	5.88889	23.7703	6.36332	15.9465
Q9CXW4	RL11_MOUSE	60S ribosomal protein L11	20239	9.9542	176.509	3.4	21.6292	3.78609	14.2407
Q9CXY6	ILF2_MOUSE	Interleukin enhancer-binding factor 2	43035	5.0023	147.211	5.36364	29.1142	6.07675	17.1412
Q9CZ13	UQCR1_MOUSE	Ubiquinol-cytochrome-c reductase complex core protein 1, mitochondrial precursor	52735	5.6995	254.26	8.93333	31.7778	7.45027	17.7655
Q9CZS1	AL1B1_MOUSE	Aldehyde dehydrogenase X, mitochondrial precursor	57516	6.607	318.174	10.8333	31.9418	6.38286	15.6716
Q9CZU6	CISY_MOUSE	Citrate synthase, mitochondrial precursor	51703	8.7173	548.227	11.1667	28.9272	5.82869	15.7278
Q9CZX8	RS19_MOUSE	40S ribosomal protein S19	16075	10.8325	148.5	4.66667	33.7931	5.25067	16.3867
Q9D051	ODPB_MOUSE	Pyruvate dehydrogenase E1 component subunit beta, mitochondrial precursor	38912	6.4351	472.06	9.72222	40.2971	5.53098	15.2521
Q9D0E1	HNRPM_MOUSE	Heterogeneous nuclear ribonucleoprotein M	77597	8.861	369.736	16.2222	30.2012	6.61079	16.8386
Q9D0K2	SCOT_MOUSE	Succinyl-CoA:3-ketoacid-coenzyme A transferase 1, mitochondrial precursor	55953	8.6786	570.395	14.1667	40.0962	5.23763	16.3664
Q9D0M3	CY1_MOUSE	Cytochrome c1 heme protein, mitochondrial precursor	35304	9.3688	155.838	5.16667	32.3077	6.0241	15.7295
Q9D1G1	RAB1B_MOUSE	Ras-related protein Rab-1B	22173	5.3941	208.13	4.94118	36.1721	5.59984	17.6003
Q9D2G2	ODO2_MOUSE	Dihydrolipoyllysine-residue succinyltransferase component of 2-oxoglutarate dehydrogenase complex, mitochondrial precursor	21902	5.6032	112.458	2	10.9375	7.4096	15.4693
Q9D2U9	H2B3A_MOUSE	Histone H2B type 3-A	13985	10.7899	509.768	3.9	32.5397	4.97592	16.4226
Q9D6F9	TBB4_MOUSE	Tubulin beta-4 chain	49519	4.5903	265.412	5	19.8198	6.94782	14.2732
Q9D6R2	IDH3A_MOUSE	Isocitrate dehydrogenase [NAD] subunit alpha, mitochondrial precursor	39613	6.2706	511.993	8.66667	31.2841	4.98628	15.6548
Q9D8E6	RL4_MOUSE	60S ribosomal protein L4 (L1)	47124	11.4426	222.637	9.16667	26.558	5.12312	15.7657
Q9DB20	ATPO_MOUSE	ATP synthase O subunit, mitochondrial precursor	23348	10.4121	312.365	7.77778	51.4606	7.08573	16.0225
Q9DB77	UQCR2_MOUSE	Ubiquinol-cytochrome-c reductase complex core protein 2, mitochondrial precursor	48205	9.5676	293.756	11.1765	35.7876	5.46654	15.5106
Q9DBG6	RPN2_MOUSE	Dolichyl-diphosphooligosaccharide--protein glycosyltransferase 63 kDa subunit precursor	69020	5.4384	267.946	10	26.7532	5.75478	16.1883
Q9DBJ1	PGAM1_MOUSE	Phosphoglycerate mutase 1	28813	6.7861	132.031	4.25	26.0499	4.87572	17.0055
Q9DCN2	NCB5R_MOUSE	NADH-cytochrome b5 reductase	34105	8.5234	135.264	4.625	27.1179	4.7004	16.9884
Q9DCS9	NDUBA_MOUSE	NADH dehydrogenase [ubiquinone] 1 beta subcomplex subunit 10	21010	8.0775	167.22	3.72222	25.9785	3.67941	14.7106
Q9DCT2	NDUS3_MOUSE	NADH dehydrogenase [ubiquinone] iron-sulfur protein 3, mitochondrial precursor	30188	6.4378	173.306	6	31.396	6.55216	16.2982
Q9DCW4	ETFB_MOUSE	Electron transfer flavoprotein subunit beta	27605	8.2496	507.451	11.0556	53.878	5.87889	15.198
Q9DCX2	ATP5H_MOUSE	ATP synthase D chain, mitochondrial	18737	5.3719	193.653	5.72222	50.7591	7.17604	16.0109
Q9DD03	RAB13_MOUSE	Ras-related protein Rab-13	22755	9.8989	120.689	2.33333	19.5544	5.08522	17.0234
Q9ERD7	TBB3_MOUSE	Tubulin beta-3 chain	50386	4.6326	261.69	5.26667	19.4518	6.25474	15.5874
Q9ES82	POPD2_MOUSE	Popeye domain-containing protein 2	41224	5.4672	98.7708	3.71429	15.1421	5.24111	16.4946
Q9JI91	ACTN2_MOUSE	Alpha-actinin-2	103588	5.2128	456.465	13.1111	22.0544	6.59344	17.3571
Q9JIK5	DDX21_MOUSE	Nucleolar RNA helicase 2	93524	9.5072	307.888	8.16667	16.9996	6.25795	16.2682
Q9JJZ2	TBA8_MOUSE	Tubulin alpha-8 chain	50019	4.7966	140.088	5.77778	20.8117	4.79051	15.5649
Q9JLZ6	HIC2_MOUSE	Hypermethylated in cancer 2 protein	72626	6.0976	167.479	4.85714	9.72576	6.58494	16.4302
Q9QVP4	MLRA_MOUSE	Myosin regulatory light chain 2, atrial isoform	19437	4.5245	100.697	3.8	38.6286	7.04914	15.3566
Q9QXY1	ZO3_MOUSE	Tight junction protein ZO-3	99264	6.3772	205.585	8.33333	14.3831	6.23557	18.3558
Q9QY76	VAPB_MOUSE	Vesicle-associated membrane protein-associated protein B	26929	7.8389	116.497	3.42857	24.3386	5.9957	17.0318
Q9QZ23	NFU1_MOUSE	NFU1 iron-sulfur cluster scaffold homolog	22125	4.0278	113.201	3.2	22.4121	6.42779	14.8167
Q9WTP6	KAD2_MOUSE	Adenylate kinase isoenzyme 2, mitochondrial	25589	7.2219	271.012	7.55556	42.7682	5.64753	15.7419
Q9WUM5	SUCA_MOUSE	Succinyl-CoA ligase [GDP-forming] subunit alpha, mitochondrial precursor	34972	9.7524	149.795	5.7	25.8859	6.21346	16.232
Q9WV27	AT1A4_MOUSE	Sodium/potassium-transporting ATPase alpha-4 chain	114742	5.3729	307.645	8.47059	14.5919	7.09959	17.3047
Q9WV55	VAPA_MOUSE	Vesicle-associated membrane protein-associated protein A	27837	8.5909	151.425	4.75	30.1205	6.54962	15.6853
Q9Z0X1	AIFM1_MOUSE	Apoptosis-inducing factor 1, mitochondrial precursor	66723	9.5169	355.225	13.1667	31.2545	5.98726	15.971
Q9Z110	P5CS_MOUSE	Delta 1-pyrroline-5-carboxylate synthetase	87242	7.2129	291.177	8.55556	17.5681	6.13563	17.6974
Q9Z1N5	UAP56_MOUSE	Spliceosome RNA helicase Bat1	49004	5.3124	284.393	8.72222	29.8287	6.14188	17.2504
Q9Z1W8	AT12A_MOUSE	Potassium-transporting ATPase alpha chain 2	114653	6.0817	338.176	8.66667	14.992	6.52157	17.1535
Q9Z204	HNRPC_MOUSE	Heterogeneous nuclear ribonucleoproteins C1/C2	34363	4.7203	242.573	6.55556	24.2634	4.14338	14.6894
Q9Z2I9	SUCB1_MOUSE	Succinyl-CoA ligase [ADP-forming] beta-chain, mitochondrial precursor	50082	6.6226	195.685	8	22.7174	5.29807	17.9022
Q9Z2X1	HNRPF_MOUSE	Heterogeneous nuclear ribonucleoprotein F	45700	5.1652	371.823	6.83333	24.9799	5.35021	16.7956
