# Supplementary material for: Data for proteomic analysis of murine cardiomyocytic HL-1 cells treated with siRNA against tissue factor
Source: Data Brief. 2015 Feb 25;3:117–9. doi: 10.1016/j.dib.2015.02.005 (PMC4510070; doi:10.1016/j.dib.2015.02.005)
Supplement: Supplementary file 2 — Supplementary Data [file mmc2.xlsx]

## Sheet: supplementary table 2
Supplementary Table 2: BiNGO analysis of biological process and cell component categories for the proteins down-regulated after TF silencing, or unique in control cells.
Selected ontology file :GO_Cellular_Component
Selected annotation file : M_musculus_default
Overrepresentation
Selected statistical test : Hypergeometric test
Selected correction : Benjamini & Hochberg False Discovery Rate (FDR) correction
Selected significance level : 0.05
Testing option : Test cluster versus whole annotation
GO-ID	p-value	corr p-value	x	nX	N	Description	Genes in test set
5681	6.3483e-05	0.0024758	3	118	11	spliceosome	Q9Z1N5|Q921M3|Q64012
30529	0.00015544	0.0030311	4	433	11	ribonucleoprotein complex	Q9Z1N5|Q921M3|Q64012|Q60668
43231	0.00076118	0.0074877	10	6369	11	intracellular membrane-bounded organelle	Q8VIJ6|Q9Z1N5|Q8VDW0|Q501J6|Q8K310|Q921M3|Q05920|P63011|Q64012|Q60668
43227	0.00076797	0.0074877	10	6375	11	membrane-bounded organelle	Q8VIJ6|Q9Z1N5|Q8VDW0|Q501J6|Q8K310|Q921M3|Q05920|P63011|Q64012|Q60668
5634	0.001234	0.0084947	8	3987	11	nucleus	Q8VIJ6|Q9Z1N5|Q8VDW0|Q501J6|Q8K310|Q921M3|Q64012|Q60668
44424	0.0013069	0.0084947	11	8672	11	intracellular part	Q8VIJ6|Q9Z1N5|P10126|Q8VDW0|Q501J6|Q8K310|Q921M3|Q05920|P63011|Q64012|Q60668
5622	0.0019072	0.010626	11	8975	11	intracellular	Q8VIJ6|Q9Z1N5|P10126|Q8VDW0|Q501J6|Q8K310|Q921M3|Q05920|P63011|Q64012|Q60668
43229	0.0024616	0.01075	10	7219	11	intracellular organelle	Q8VIJ6|Q9Z1N5|Q8VDW0|Q501J6|Q8K310|Q921M3|Q05920|P63011|Q64012|Q60668
43226	0.0024807	0.01075	10	7225	11	organelle	Q8VIJ6|Q9Z1N5|Q8VDW0|Q501J6|Q8K310|Q921M3|Q05920|P63011|Q64012|Q60668
Selected ontology file : GO_Biological_Process
Selected annotation file : M_musculus_default
Overrepresentation
Selected statistical test : Hypergeometric test
Selected correction : Benjamini & Hochberg False Discovery Rate (FDR) correction
Selected significance level : 0.05
Testing option : Test cluster versus whole annotation
GO-ID	p-value	corr p-value	x	nX	N	Description	Genes in test set
16071	1.1503e-09	1.6219e-07	6	267	8	mRNA metabolic process	Q8VIJ6|Q9Z1N5|Q8VDW0|Q921M3|Q64012|Q60668
6395	1.7985e-08	1.268e-06	5	182	8	RNA splicing	Q8VIJ6|Q9Z1N5|Q8VDW0|Q921M3|Q64012
6397	6.3385e-08	2.6118e-06	5	234	8	mRNA processing	Q8VIJ6|Q9Z1N5|Q8VDW0|Q921M3|Q64012
16070	7.4093e-08	2.6118e-06	6	535	8	RNA metabolic process	Q8VIJ6|Q9Z1N5|Q8VDW0|Q921M3|Q64012|Q60668
6394	5.3477e-07	1.5081e-05	5	359	8	RNA processing	Q8VIJ6|Q9Z1N5|Q8VDW0|Q921M3|Q64012
10467	0.00024764	0.0058196	6	2135	8	gene expression	Q8VIJ6|Q9Z1N5|Q8VDW0|Q921M3|Q64012|Q60668
6139	0.00043914	0.0088456	6	2361	8	nucleobase, nucleoside, nucleotide and nucleic acid metabolic process	Q8VIJ6|Q9Z1N5|Q8VDW0|Q921M3|Q64012|Q60668
48790	0.00056473	0.0088475	1	1	8	maintenance of presynaptic active zone structure	P63011
50975	0.00056473	0.0088475	1	1	8	sensory perception of touch	P63011
31338	0.0011292	0.013268	1	2	8	regulation of vesicle fusion	P63011
51602	0.0011292	0.013268	1	2	8	response to electrical stimulus	P63011
31630	0.0011292	0.013268	1	2	8	regulation of synaptic vesicle fusion to presynaptic membrane	P63011
16188	0.0028209	0.030596	1	5	8	synaptic vesicle maturation	P63011
43283	0.0036477	0.036738	6	3449	8	biopolymer metabolic process	Q8VIJ6|Q9Z1N5|Q8VDW0|Q921M3|Q64012|Q60668
8099	0.0045101	0.042394	1	8	8	synaptic vesicle endocytosis	P63011
43488	0.0056348	0.047588	1	10	8	regulation of mRNA stability	Q60668
44238	0.0057376	0.047588	7	5333	8	primary metabolic process	Q8VIJ6|Q9Z1N5|Q8VDW0|Q921M3|Q05920|Q64012|Q60668
43487	0.0067584	0.047874	1	12	8	regulation of RNA stability	Q60668
3016	0.0067584	0.047874	1	12	8	respiratory system process	P63011
44237	0.0067906	0.047874	7	5473	8	cellular metabolic process	Q8VIJ6|Q9Z1N5|Q8VDW0|Q921M3|Q05920|Q64012|Q60668
16079	0.0073198	0.049147	1	13	8	synaptic vesicle exocytosis	P63011
